# Supplementary material for: Effect of Sewage Sludge Biochar (SSB) on the Root Bacterial Community of Strawberry (Fragaria × ananassa): A 16S rRNA Gene Sequencing Approach
Source: Microorganisms. 2026 Jan 29;14(2):319. doi: 10.3390/microorganisms14020319 (PMC12943253; doi:10.3390/microorganisms14020319)
Supplement: Supplementary file 1 [file microorganisms-14-00319-s001.zip]

Archive with 1 entries (1 files):
- microorganisms-4075187-supplementary.pdf
